# Supplementary material for: Synthetic Analogs of Marine Alkaloid Aplysinopsin Suppress Anti-Apoptotic Protein BCL2 in Prostate Cancer
Source: Molecules. 2022 Dec 23;28(1):109. doi: 10.3390/molecules28010109 (PMC9821956; doi:10.3390/molecules28010109)
Supplement: Supplementary file 1 [file molecules-28-00109-s001.zip]

Archive with 2 entries (2 files):
- NMR MS supporting information.pdf
- Supporting information.pdf
